# Supplementary material for: Noble Metal Organometallic Complexes Display Antiviral Activity against SARS-CoV-2
Source: Viruses. 2021 May 25;13(6):980. doi: 10.3390/v13060980 (PMC8227008; doi:10.3390/v13060980)
Supplement: Supplementary file 1 [file viruses-13-00980-s001.zip]

Archive with 1 entries (1 files):
- viruses-1218503-supplementary.pdf
